# Supplementary material for: Quantitative measurement of the histological features of alpha-1 antitrypsin deficiency-associated liver disease in biopsy specimens
Source: PLoS One. 2021 Aug 16;16(8):e0256117. doi: 10.1371/journal.pone.0256117 (PMC8366994; doi:10.1371/journal.pone.0256117)
Supplement: S1 Data — (XLSX) [file pone.0256117.s003.xlsx]

## Sheet: Path Data
participant_id	redcap_event_name	sex	visit_age	AAT Genotype	Biospy Length	Portal Inflammation	Lobular Inflammation	Presence of Degeneration	Ballooning	Apoptosis	Dysplasia	Pas Score	Steatosis Score	METAVIR FIBROSIS	Biopsy Area (um-sq)	Globule Count	PAS-D % Area	Average Size	globules per mm-sq	Polymer % Area	Total AAT Area
63-2013-001	screening_arm_1	2	66	ZZ	13	1	2	0	1	0	2	1	1	1	1.18316e+07	155	0.015	11.752	13.1005	1.562	19.086
63-2013-002	screening_arm_1	2	41	ZZ	27	2	1	0	1	0	2	3	1	2	24490491	711	0.033	11.489	29.0317	NaN	31.369
63-2013-003	screening_arm_1	2	68	ZZ	21	1	1	0	1	0	2	1	0	1	1.69232e+07	41	0.003	11.299	2.42271	3.031	NaN
63-2013-004	screening_arm_1	2	71	ZZ	17	1	2	1	2	0	2	1	1	1	12524324	29	0.002	8.948	2.31549	0.939	17.724
63-2013-005	screening_arm_1	1	56	ZZ	26	0	1		1	0	2	1	0	1	26180668	24	0.001	13.948	0.916707	0.417	12.841
63-2013-006	screening_arm_1	2	62	ZZ	23	1	1	0	1	0	2	1	2	2	19493001	83	0.004	8.961	4.25794	2.972	6.673
63-2013-007	screening_arm_1	1	65	ZZ	26	1	2	1	1	0	2	3	1	1	2.13614e+07	460	0.04	18.351	21.5342	3.56	NaN
63-2013-008	screening_arm_1	2	54	ZZ	27	0	1	0	1	0	2	1	0	1	2.02305e+07	574	0.037	13.118	28.3731	1.744	27.346
63-2013-009	screening_arm_1	1	50	ZZ	30	1	1	0	1	0	2	2	1	1	2.19932e+07	42	0.003	16.363	1.90968	0.132	5.509
63-2013-010	screening_arm_1	2	42	ZZ	23	1	1	0	1	0	2	1	1	0	1.49468e+07	316	0.022	10.597	21.1416	1.196
63-2013-012	screening_arm_1	2	53	ZZ	20	1	1	0	2	0	2	1	2	1	1.97976e+07	42	0.002	7.833	2.12147	0.424	NaN
63-2013-013	screening_arm_1	2	47	ZZ	25	0	1	0	1	0	2	1	0	0	23784294	37	0.002	11.034	1.55565	0.584	NaN
63-2013-014	screening_arm_1	1	58	ZZ	18	1	2	0	1	0	2	1	1	2	1.1387e+07	76	0.018	26.388	6.67425	3.209	23.111
63-2013-015	screening_arm_1	1	62	ZZ	22	2	2	1	1	1	2	3	1	1	1.81864e+07	1930	0.2	18.825	106.124	3.079	37.316
63-2013-016	screening_arm_1	2	66	ZZ	27	0	1	0	1	0	2	1	0	0	2.20103e+07	90	0.004	9.558	4.089	0.304	35.263
63-2013-017	screening_arm_1	2	59	ZZ	25	0	1	0	1	0	2	1	0	1	1.8769e+07	170	0.01	11.235	9.0575	0.283	10.875
63-2013-018	screening_arm_1	2	62	ZZ	13	1	1	0	1	0	2	1	0	0	8.33751e+06	0	0	NaN	0.11994	6.323	NaN
63-2013-019	screening_arm_1	1	53	ZZ	20	0	1	0	1	0	2	1	0	0	1.34809e+07	17	0.002	19.75	1.26104	1.136	11.328
63-2013-021	screening_arm_1	2	56	ZZ	15	0	1	0	1	0	2	1	0	1	1.24272e+07	0	0	NaN	0	0.282	18.17
63-2013-022	screening_arm_1	2	55	ZZ	21	1	1	1	1	0	2	2	1	1	1.05944e+07	135	0.012	9.769	12.7426	0.842	23.876
63-2013-023	screening_arm_1	1	68	ZZ	21	1	1	1	1	0	2	2	1	2	1.81498e+07	352	0.019	9.638	19.3942	7.572	27.943
63-2013-024	screening_arm_1	1	45	ZZ	15	0	1	0	1	0	2	2	1	0	13773199	175	0.02	15.653	12.7058	1.77	36.01
63-2013-025	screening_arm_1	2	56	ZZ	20	0	1	0	1	0	2	1	0	0	1.2323e+07	32	0.002	6.875	2.59676	0.818	25.145
63-2013-026	screening_arm_1	2	64	ZZ	18	1	1	0	1	0	2	2	1	1	1.39452e+07	22	0.001	8.148	1.57761	0.165	7.004
63-2013-027	screening_arm_1	1	54	ZZ	19	2	2	1	1	0	2	3	1	1	1.66767e+07	114	0.028	41.239	6.83589	2.221	20.753
63-2013-028	screening_arm_1	2	63	ZZ	16	0	1	0	1	0	2	3	0	0	1.18077e+07	157	0.016	12.022	13.2965	0.746	8.234
63-2013-029	screening_arm_1	2	59	ZZ	21	1	1	0	1	0	2	1	1	1	20612185	6	0.000345	11.833	0.29109	0.993	21.612
63-2013-030	screening_arm_1	2	57	ZZ	19	0	1	0	1	0	2	0	0	0	1.55217e+07	9	0.00037	6.389	0.579833	2.376	27.103
63-2013-031	screening_arm_1	2	50	ZZ	20	0	1	0	1	0	2	1	1	0	1.51317e+07	24	0.002	11.156	1.58607	NaN	1.254
63-2013-032	screening_arm_1	2	47	ZZ	18	1	1	0	1	0	2	1	1	0	1.86567e+07	5	0.000214	8	0.268	0.332	1.992
63-2013-033	screening_arm_1	1	70	ZZ	21	1	1	1	1	0	2	3	1	3		3097	0.111	8.331		9.263	17.321
63-2013-034	screening_arm_1	2	62	ZZ	20	1	1	1	1	0	2	1	0	1	1.74985e+07	56	0.004	11.062	3.20027	0.919	19.021
63-2013-035	screening_arm_1	2	60	ZZ	16	1	1	1	2	0	2	3	2	3	13889310	342	0.036	14.708	24.6233	7.152	56.053
63-2013-036	screening_arm_1	2	70	ZZ	25	1	1	1	1	0	2	2	0	2	1.52359e+07	211	0.012	8.921	13.8489	5.528	28.026
63-2013-037	screening_arm_1	1	65	ZZ	17	1	2	1	1	1	2	3	1	3	16875053	1101	0.122	18.708	65.2442	11.675	32.499
63-2013-038	screening_arm_1	1	52	ZZ	26	0	1	0	1	0	2	0	0	0	2.12882e+07	11	0.000457	8.841	0.516719	0.067	32.195
63-2013-039	screening_arm_1	1	58	ZZ	22	0	1	0	1	0	2	2	0	1	15201218	520	0.043	12.607	34.2078	2.561	10.831
63-2013-040	screening_arm_1	2	49	ZZ	21	1	1	1	1	0	2	3	1	1	1.86876e+07	391	0.019	8.956	20.923	1.203	38.077
63-2013-041	screening_arm_1	2	70	ZZ	18	1	1	0	1	0	2	1	0	1	2.57381e+07	313	0.015	12.317	12.161	0.306	20.051
63-2013-042	screening_arm_1	2	70	ZZ	19	2	2	1	1	0	2	3	1	2	1.35967e+07	326	0.03	12.616	23.9764	2.516	27.708
63-2013-043	screening_arm_1	1	45	ZZ	17	0	1	0	1	0	2	0	0	0	11264357	6	0.000388	7.292	0.532654	0.588	20.537
63-2013-044	screening_arm_1	2	46	ZZ	17	1	1	1	1	0	2	3	1	2	13873421	102	0.008	10.701	7.35219	2.23	37.677
63-2013-045	screening_arm_1	1	53	ZZ	20	0	1	0	1	0	2	1	0	1	15527779	12	0.000554	7.167	0.772809	0.38	27.908
63-2013-046	screening_arm_1	2	58	ZZ	19	0	1	0	1	0	2	1	0	1	2.11824e+07	8	0.000234	6.188	0.377672	0.34	23.94
63-2013-047	screening_arm_1	1	55	ZZ	15	2	2	1	1	1	2	3	1	2	8.26503e+06	956	0.13	11.242	115.668	1.923	27.938
63-2013-049	screening_arm_1	2	50	ZZ	22	0	1	0	1	0	2	1	0	0	11594508	43	0.003	8.459	3.70865	0.564	6.538
63-2013-050	screening_arm_1	1	67	ZZ	22	1	1	1	1	0	2	3	0	2	1.00267e+07	2015	0.405	20.175	200.964	2.328	39.854
63-2013-051	screening_arm_1	2	51	ZZ	13	0	1	0	1	0	2	1	0	0	1.1284e+07	23	0.004	18.891	2.03828	0.419	5.686
63-2013-053	screening_arm_1	1	63	ZZ	14	1	2	1	2	1	2	3	1	1	1.5214e+07	1790	0.142	12.109	117.655	5.2	NaN
63-2013-054	screening_arm_1	2	55	ZZ	17	0	1	0	1	0	2	1	0	0	16371833	61	0.004	10.947	3.72591	2.917	20.924
63-2013-055	screening_arm_1	2	67	ZZ	21	1	1	1	2	0	2	1	0	2	1.60297e+07	391	0.033	13.356	24.3922	4.138	35.224
63-2013-056	screening_arm_1	2	43	ZZ	13	1	1	0	1	0	2	2	2	2	14824864	34	0.003	11.912	2.29344	1.264	NaN
63-2013-057	screening_arm_1	1	52	ZZ	12	1	2	1	1	0	2	2	1	2	1.30889e+07	26	0.002	8.76	1.98642	2.024	10.985
63-2013-058	screening_arm_1	1	62	ZZ	20	1	2	1	1	0	2	3	0	3	1.82604e+07	265	0.015	10.039	14.5123	6.247	31.581
63-2013-059	screening_arm_1	2	54	ZZ	15	0	1	0	1	0	2	2	0	2	1.74165e+07	28	0.001	8.598	1.60767	0.677	34.251
63-2013-060	screening_arm_1	2	69	ZZ	15	0	1	0	1	0	2	1	0	1	15044883	136	0.008	8.649	9.03962	0.122	5.339
63-2013-061	screening_arm_1	1	68	ZZ	17	1	1	1	1	0	2	3	0	3	1.3906e+07	539	0.057	14.646	38.7602	2.669	21.418
63-2013-062	screening_arm_1	2	48	ZZ	13	2	2	1	1	0	2	2	1	2	14259858	194	0.012	8.923	13.6046	0.757	18.816
63-2013-064	screening_arm_1	2	54	ZZ	15	0	1	0	1	0	2	0	0	0	8304976	218	0.041	8.413	26.2493	0.19	0.405
63-2013-065	screening_arm_1	1	55	ZZ	14	1	1	1	1	0	2	3	1	2	1.30474e+07	216	0.03	10.221	16.555	1.404	22.2
63-2013-066	screening_arm_1	2	36	ZZ	15	1	1	1	1	0	2	2	3	2	1.37255e+07	762	0.05	9.005	55.517	0.172	2.148
63-2013-067	screening_arm_1	2	35	ZZ	20	0	1	0	1	0	2	1	0	0	1.68276e+07	140	0.009	10.318	8.31964	1.875	19.078
63-2013-068	screening_arm_1	2	66	ZZ	18	1	1	1	1	0	2	3	0	1	21642256	814	0.055	14.738	37.6116	6.342	24.934
63-2013-069	screening_arm_1	2	65	ZZ	18	1	1	0	1	0	2	2	1	1	1.43252e+07	96	0.011	16.201	6.70148	1.933	25.852
63-2013-070	screening_arm_1	2	70	ZZ	17	1	2	1	1	0	2	2	0	2	1.84292e+07	137	0.006	8.173	7.43386	0.639	20.323
63-2013-071	screening_arm_1	1	25	ZZ	16	0	1	0	1	0	2	1	0	1	1.53864e+07	139	0.018	10.299	9.03395	0.315	17.563
63-2013-072	screening_arm_1	2	61	ZZ	20	1	2	1	2	0	2	1	3	2	17742171	272	0.022	7.825	15.3307	0.421	2.541
63-2013-073	screening_arm_1	2	63	ZZ	18	2	2	1	1	0	2	2	0	2	20170984	475	0.064	10.246	23.5487	7.154	10.592
63-2013-074	screening_arm_1	1	67	ZZ	13	1	1	0	1	0	2	1	0	1	11805981	101	0.012	8.027	8.55499	3.269	11.94
63-2013-076	screening_arm_1	2	50	ZZ	20	2	2	1	1	0	2	1	0	2	12592605	79	0.012	8.519	6.27352	1.26	22.215
63-2013-078	screening_arm_1	2	57	ZZ	15	1	1	0	1	0	2	1	1	2	17160535	37	0.002	8.135	2.15611	4.198	13.786
63-2013-080	screening_arm_1	1	55	ZZ	15	1	1	0	1	0	2	1	1	1	7.18438e+06	33	0.006	7.477	4.5933	1.118	6.424
63-2013-083	screening_arm_1	2	68	ZZ	17	1	1	0	1	0	2	2	1	1	9.77947e+06	159	0.02	9.316	16.2586	4.37	20.74
63-2013-084	screening_arm_1	2	59	ZZ	16	0	1	0	1	0	2	1	0	0	7.83886e+06	120	0.025	8.54	15.3084	2.578	3.111
63-2013-085	screening_arm_1	2	62	ZZ	14	1	1	0	1	0	2	1	0	1	1.38065e+07	324	0.017	7.424	23.4672	2.501	10.433
63-2013-086	screening_arm_1	2	55	ZZ	15	1	1	0	1	0	2	2	0	1	1.27736e+07	89	0.01	8.677	6.9675	4.065	11.053
63-2013-087	screening_arm_1	1	63	ZZ	17	2	2	1	1	0	2	3	1	3	1.30875e+07	481	0.055	11.034	36.7525	3.74	28.164
63-2013-088	screening_arm_1	2	47	ZZ	14	0	1	0	1	0	2	1	0	1	1.43835e+07	76	0.006	10.431	5.28385	3.271	14.402
63-2013-089	screening_arm_1	1	56	ZZ	18	1	1	1	1	1	2	2	0	2	17878103	41	0.002	8.372	2.29331	2.705	15.653
63-2013-090	screening_arm_1	1	60	ZZ	13	2	2	1	1	0	2	2	0	2	1.7241e+07	131	0.016	8.634	7.59815	1.77	4.828
63-2013-091	screening_arm_1	1	66	ZZ	15	1	2	1	1	0	2	3	0	2	1.61943e+07	635	0.095	24.204	39.2112	7.585	16.53
63-2013-092	screening_arm_1	2	56	ZZ	15	0	1	0	1	1	2	1	1	1	1.65391e+07	120	0.014	9.244	7.25552	NaN	4.139
63-2013-093	screening_arm_1	1	54	ZZ	9	1	2	1	1	0	2	3	1	2	1.37607e+07	264	0.024	12.28	19.185	4.755	7.413
63-2013-094	screening_arm_1	2	58	ZZ	5	1	1	1	1	0	2	3	0	2	6.91554e+06	116	0.033	9.532	16.7738	NaN	23.221
63-2013-095	screening_arm_1	2	61	ZZ	15	0	1	0	1	0	2	2	0	0	2.74164e+07	145	0.012	10.595	5.2888	1.153	15.257
63-2013-096	screening_arm_1	2	40	ZZ	15	1	1	1	2	0	2	1	0	1	26785105	439	0.111	10.765	16.3897	1.156	16.07
63-2013-097	screening_arm_1	1	66	ZZ	15	0	1	0	1	0	2	1	0	0	7.12391e+06	168	0.069	13.759	23.5826	NaN	53.02
63-2013-099	screening_arm_1	2	63	ZZ	15	1	2	1	2	0	2	3	1	2	4.01881e+07	764	0.075	10.363	19.0106	10.982	18.708
63-2013-100	screening_arm_1	1	53	ZZ	14	0	2	1	2	0	2	1	2	1	1.48504e+07	141	0.009	9.759	9.49467	2.399	39.192
